# Supplementary material for: A pyroptosis-related gene signature for the diagnosis of acute pancreatitis
Source: PLoS One. 2026 Apr 17;21(4):e0347204. doi: 10.1371/journal.pone.0347204 (PMC13089757; doi:10.1371/journal.pone.0347204)
Supplement: S1 Table — This table lists the potential TF associated with the identified four model genes. (CSV) [file pone.0347204.s005.csv]

mRNA	TF
Anxa3	CEBPA
Anxa3	CEBPB
Anxa3	FLI1
Anxa3	SPI1
Iqgap1	FOS
Iqgap1	ATF3
Iqgap1	HDAC1
Iqgap1	IRF1
Iqgap1	JUN
Iqgap1	JUNB
Iqgap1	JUND
Iqgap1	KLF4
Iqgap1	MYOD1
Iqgap1	BRD4
Iqgap1	RELA
Iqgap1	RUNX1
Iqgap1	SPI1
Iqgap1	CEBPA
Iqgap1	CEBPB
Iqgap1	YY1
Iqgap1	EBF1
Iqgap1	EP300
Rela	IRF1
Rela	KLF4
Rela	POLR2A
Rela	RELA
Rela	YY1
