# Supplementary material for: A pyroptosis-related gene signature for the diagnosis of acute pancreatitis
Source: PLoS One. 2026 Apr 17;21(4):e0347204. doi: 10.1371/journal.pone.0347204 (PMC13089757; doi:10.1371/journal.pone.0347204)
Supplement: S2 Table — This table details the miRNAs targeted to the four model genes. (CSV) [file pone.0347204.s006.csv]

miRNA	mRNA
mmu-miR-144-3p	Anxa3
mmu-miR-203-3p	Anxa3
mmu-miR-96-5p	Anxa3
mmu-miR-431-5p	Anxa3
mmu-miR-124-3p	Iqgap1
mmu-miR-132-3p	Iqgap1
mmu-miR-135a-5p	Iqgap1
mmu-miR-137-3p	Iqgap1
mmu-miR-129-5p	Iqgap1
mmu-miR-24-3p	Iqgap1
mmu-miR-122-5p	Iqgap1
mmu-miR-342-3p	Iqgap1
mmu-miR-135b-5p	Iqgap1
mmu-miR-212-3p	Iqgap1
mmu-miR-490-3p	Iqgap1
mmu-miR-202-5p	Iqgap1
mmu-miR-873a-5p	Iqgap1
mmu-miR-344d-1-5p	Iqgap1
mmu-miR-124-3p	Rela
mmu-miR-28a-5p	Rela
mmu-miR-7a-5p	Rela
mmu-miR-7b-5p	Rela
mmu-miR-708-5p	Rela
mmu-miR-874-3p	Rela
mmu-miR-5624-3p	Rela
mmu-miR-143-3p	Vtn
