# Supplementary material for: A pyroptosis-related gene signature for the diagnosis of acute pancreatitis
Source: PLoS One. 2026 Apr 17;21(4):e0347204. doi: 10.1371/journal.pone.0347204 (PMC13089757; doi:10.1371/journal.pone.0347204)
Supplement: S3 Table — This table presents the statistical summary of the refined diagnostic model in the human validation cohort. It includes the estimated coefficients, standard errors, z-values, and p-values. Odds ratios (OR) with their corresponding 95% CI are provided to quantify the association between the expression levels of individual genes and the likelihood of AP. (CSV) [file pone.0347204.s007.csv]

Term	Coefficient	Std_Error	Z_Value	P_Value	OR	OR_Lower	OR_Upper
(Intercept)	0.4522	1.2689	0.3564	0.72155	1.5718	0.1205	18.9949
ANXA3	0.0138	0.0032	4.359	< 0.001	1.0139	1.0085	1.0213
IQGAP1	-0.0006	2e-04	-3.3642	< 0.001	0.9994	0.9991	0.9997
