# Supplementary material for: A pyroptosis-related gene signature for the diagnosis of acute pancreatitis
Source: PLoS One. 2026 Apr 17;21(4):e0347204. doi: 10.1371/journal.pone.0347204 (PMC13089757; doi:10.1371/journal.pone.0347204)
Supplement: S4 Table — To assess the concordance between predicted risks and observed outcomes in the human cohort, this table provides key calibration metrics, including the calibration intercept (calibration-in-the-large), calibration slope, and the Brier score (a measure of overall prediction accuracy). These metrics indicate the goodness-of-fit and the reliability of the model’s probability estimates. (CSV) [file pone.0347204.s008.csv]

Metric	Value
Calibration_Intercept	870443625458206
Calibration_Slope	1
Brier_Score	0.0774
