# Supplementary material for: A pyroptosis-related gene signature for the diagnosis of acute pancreatitis
Source: PLoS One. 2026 Apr 17;21(4):e0347204. doi: 10.1371/journal.pone.0347204 (PMC13089757; doi:10.1371/journal.pone.0347204)
Supplement: S5 Table — The table summarizes the diagnostic discrimination performance of the combined ANXA3 and IQGAP1 signature. The AUC value is provided along with its 95% CI to illustrate the model’s ability to accurately distinguish AP patients from healthy controls. (CSV) [file pone.0347204.s009.csv]

Model	AUC	CI_Lower	CI_Upper
2-Genes (ANXA3 + IQGAP1)	0.957	0.926	0.989
