# Supplementary material for: A pyroptosis-related gene signature for the diagnosis of acute pancreatitis
Source: PLoS One. 2026 Apr 17;21(4):e0347204. doi: 10.1371/journal.pone.0347204 (PMC13089757; doi:10.1371/journal.pone.0347204)
Supplement: S6 Table — This table summarizes the stability and robustness of the two-gene model through repeated cross-validation (5 folds, 5 repeats). It includes the mean values and standard deviations (SD) for the area under the ROC curve (ROC), sensitivity (Sens), and specificity (Spec), demonstrating that the model’s performance is consistent and not biased by a specific data split. (CSV) [file pone.0347204.s010.csv]

parameter	ROC	Sens	Spec	ROCSD	SensSD	SpecSD
1	none	0.954288826641768	0.784761904761905	0.91921568627451	0.0352233708945053	0.174487696300461	0.0559189702808753
