# Supplementary material for: A pyroptosis-related gene signature for the diagnosis of acute pancreatitis
Source: PLoS One. 2026 Apr 17;21(4):e0347204. doi: 10.1371/journal.pone.0347204 (PMC13089757; doi:10.1371/journal.pone.0347204)
Supplement: S7 Table — This table details the rigorous internal validation metrics for the initial four-gene signature (Anxa3, Iqgap1, Rela, and Vtn) based on 500 bootstrap iterations. It compares the “Apparent” performance (measured on the original dataset) with the “Bootstrap-corrected” performance to estimate “Optimism.” Metrics include the AUC, Brier score, calibration intercept, and calibration slope. The Optimism-corrected values provide a more realistic and conservative estimate of the model’s predictive performance by accounting for potential over-fitting during the initial model construction phase. (CSV) [file pone.0347204.s011.csv]

Metric	Apparent_FullData	Bootstrap_Mean_TestOnOriginal	CI2.5	CI97.5	Optimism_Corrected
AUC	0.0166481687014428	0.0359112097669256	0.0133185349611543	0.124306326304107	0.0423149041922531
Brier	0.892049556218894	0.906374395765338	0.84347721934868	0.97142854621178	0.866565786034888
Cal_Intercept	2316136951218928	1259062191965018	10.158510944919	2316136951219032	2278213298776394
Cal_Slope	-1.00005385494448	-0.775932467728213	-1.69142687874616	-0.172962259267399	-0.480588180850585
