# Supplementary material for: A pyroptosis-related gene signature for the diagnosis of acute pancreatitis
Source: PLoS One. 2026 Apr 17;21(4):e0347204. doi: 10.1371/journal.pone.0347204 (PMC13089757; doi:10.1371/journal.pone.0347204)
Supplement: S8 Table — To evaluate the stability of the feature selection process, this table presents the frequency with which each of the 11 initial PRDEGs was selected across 500 bootstrap iterations. Genes with higher selection frequencies (Such as Anxa3 at 0.91) represent the most robust and reliable predictors for the diagnostic signature. (CSV) [file pone.0347204.s012.csv]

Gene selection frequency (Bootstrap) for each gene
Pyhin1	Pah	Vtn	Rela	Mpeg1	Lcn2	Car9	Anxa3	Actn4	Iqgap1	Flna
0.652	0.33	0.9	0.888	0.21	0.696	0.742	0.91	0.792	0.288	0.224
